# Supplementary material for: Two distinct mechanisms lead to either oocyte or spermatocyte decrease in C. elegans after whole developmental exposure to γ-rays
Source: PLoS One. 2023 Nov 27;18(11):e0294766. doi: 10.1371/journal.pone.0294766 (PMC10681227; doi:10.1371/journal.pone.0294766)
Supplement: S1 Data — (XLSX) [file pone.0294766.s005.xlsx]

## Sheet: Broodsize
strain	condition	time(h)	ind	larvae	unhatched	unfertilized	coeff	total_broodsize	total_unfertilized	total_unhatched
N2	N2_CTRL	24	1	10
N2	N2_CTRL	24	2	49
N2	N2_CTRL	24	3	66
N2	N2_CTRL	24	4	61
N2	N2_CTRL	24	5	31
N2	N2_CTRL	24	6	68
N2	N2_CTRL	24	7	50
N2	N2_CTRL	24	8	48
N2	N2_CTRL	24	9	55
N2	N2_CTRL	24	10	31
N2	N2_CTRL	24	11	80
N2	N2_CTRL	24	12	64
N2	N2_CTRL	24	13	89
N2	N2_CTRL	24	14	75
N2	N2_CTRL	24	15	87
N2	N2_CTRL	24	16	57
N2	N2_CTRL	24	17	0
N2	N2_CTRL	24	18	57
N2	N2_CTRL	24	19	100
N2	N2_CTRL	24	20	95
N2	N2_IRR	24	1	27
N2	N2_IRR	24	2	NA
N2	N2_IRR	24	3	15
N2	N2_IRR	24	4	18
N2	N2_IRR	24	5	39	2
N2	N2_IRR	24	6	14	1
N2	N2_IRR	24	7	32
N2	N2_IRR	24	8	42
N2	N2_IRR	24	9	15
N2	N2_IRR	24	10	61
N2	N2_IRR	24	11	50
N2	N2_IRR	24	12	56
N2	N2_IRR	24	13	61
N2	N2_IRR	24	14	2
N2	N2_IRR	24	15	61
N2	N2_IRR	24	16	62
N2	N2_IRR	24	17	68
N2	N2_IRR	24	18	28
N2	N2_IRR	24	19	30	1
N2	N2_IRR	24	20	46
MT1522	CED3_CTRL	24	1	38
MT1522	CED3_CTRL	24	2	33
MT1522	CED3_CTRL	24	3	1
MT1522	CED3_CTRL	24	4	64
MT1522	CED3_CTRL	24	5	50
MT1522	CED3_CTRL	24	6	55
MT1522	CED3_CTRL	24	7	53
MT1522	CED3_CTRL	24	8	39
MT1522	CED3_CTRL	24	9	45
MT1522	CED3_CTRL	24	10	66
MT1522	CED3_CTRL	24	11	60
MT1522	CED3_CTRL	24	12	37
MT1522	CED3_CTRL	24	13	19
MT1522	CED3_CTRL	24	14	17
MT1522	CED3_CTRL	24	15	48
MT1522	CED3_CTRL	24	16	65
MT1522	CED3_CTRL	24	17	54
MT1522	CED3_CTRL	24	18	22
MT1522	CED3_CTRL	24	19	40
MT1522	CED3_CTRL	24	20	43
MT1522	CED3_IRR	24	1	34	1
MT1522	CED3_IRR	24	2	30
MT1522	CED3_IRR	24	3	19	1
MT1522	CED3_IRR	24	4	43
MT1522	CED3_IRR	24	5	60
MT1522	CED3_IRR	24	6	NA
MT1522	CED3_IRR	24	7	49
MT1522	CED3_IRR	24	8	40
MT1522	CED3_IRR	24	9	30
MT1522	CED3_IRR	24	10	36
MT1522	CED3_IRR	24	11	2
MT1522	CED3_IRR	24	12	58
MT1522	CED3_IRR	24	13	5
MT1522	CED3_IRR	24	14	24
MT1522	CED3_IRR	24	15	30
MT1522	CED3_IRR	24	16	51
MT1522	CED3_IRR	24	17	55
MT1522	CED3_IRR	24	18	46
MT1522	CED3_IRR	24	19	10
MT1522	CED3_IRR	24	20	46
MT1522	N2_CTRL	48	1	7
MT1522	N2_CTRL	48	2	89
MT1522	N2_CTRL	48	3	91		14
MT1522	N2_CTRL	48	4	107
MT1522	N2_CTRL	48	5	80
MT1522	N2_CTRL	48	6	109
MT1522	N2_CTRL	48	7	99
MT1522	N2_CTRL	48	8	95
MT1522	N2_CTRL	48	9	104
MT1522	N2_CTRL	48	10	85
MT1522	N2_CTRL	48	11	100
MT1522	N2_CTRL	48	12	90	1	11
MT1522	N2_CTRL	48	13	82	1	8
MT1522	N2_CTRL	48	14	111
MT1522	N2_CTRL	48	15	66	6
MT1522	N2_CTRL	48	16	96
MT1522	N2_CTRL	48	17	14
MT1522	N2_CTRL	48	18	122
MT1522	N2_CTRL	48	19	116
MT1522	N2_CTRL	48	20	109		3
MT1522	N2_IRR	48	1	104
MT1522	N2_IRR	48	2	12
MT1522	N2_IRR	48	3	66
MT1522	N2_IRR	48	4	86
MT1522	N2_IRR	48	5	105
MT1522	N2_IRR	48	6	NA
MT1522	N2_IRR	48	7	109
MT1522	N2_IRR	48	8	83	3
MT1522	N2_IRR	48	9	83
MT1522	N2_IRR	48	10	101
MT1522	N2_IRR	48	11	82	1	11
MT1522	N2_IRR	48	12	102	3	21
MT1522	N2_IRR	48	13	89	2
MT1522	N2_IRR	48	14	11
MT1522	N2_IRR	48	15	87
MT1522	N2_IRR	48	16	107
MT1522	N2_IRR	48	17	45	2	43
MT1522	N2_IRR	48	18	99
MT1522	N2_IRR	48	19	86	1	10
MT1522	N2_IRR	48	20	102
MT1522	CED3_CTRL	48	1	103
MT1522	CED3_CTRL	48	2	77
MT1522	CED3_CTRL	48	3	11
MT1522	CED3_CTRL	48	4	102
MT1522	CED3_CTRL	48	5	105
MT1522	CED3_CTRL	48	6	87
MT1522	CED3_CTRL	48	7	90
MT1522	CED3_CTRL	48	8	NA
MT1522	CED3_CTRL	48	9	86
MT1522	CED3_CTRL	48	10	90
MT1522	CED3_CTRL	48	11	91
MT1522	CED3_CTRL	48	12	81
MT1522	CED3_CTRL	48	13	46
MT1522	CED3_CTRL	48	14	50
MT1522	CED3_CTRL	48	15	68
MT1522	CED3_CTRL	48	16	92
MT1522	CED3_CTRL	48	17	96
MT1522	CED3_CTRL	48	18	NA
MT1522	CED3_CTRL	48	19	89
MT1522	CED3_CTRL	48	20	87
MT1522	CED3_IRR	48	1	79
MT1522	CED3_IRR	48	2	75
MT1522	CED3_IRR	48	3	86
MT1522	CED3_IRR	48	4	50	2
MT1522	CED3_IRR	48	5	81
MT1522	CED3_IRR	48	6	NA
MT1522	CED3_IRR	48	7	73
MT1522	CED3_IRR	48	8	76
MT1522	CED3_IRR	48	9	NA
MT1522	CED3_IRR	48	10	68
MT1522	CED3_IRR	48	11	11
MT1522	CED3_IRR	48	12	60	2	8
MT1522	CED3_IRR	48	13	40	12
MT1522	CED3_IRR	48	14	73	2
MT1522	CED3_IRR	48	15	77
MT1522	CED3_IRR	48	16	NA
MT1522	CED3_IRR	48	17	86
MT1522	CED3_IRR	48	18	102
MT1522	CED3_IRR	48	19	75
MT1522	CED3_IRR	48	20	69	1
N2	N2_CTRL	72	1	NA
N2	N2_CTRL	72	2	87
N2	N2_CTRL	72	3	42		46
N2	N2_CTRL	72	4	96
N2	N2_CTRL	72	5	99
N2	N2_CTRL	72	6	97
N2	N2_CTRL	72	7	116
N2	N2_CTRL	72	8	74	2	17
N2	N2_CTRL	72	9	64		4
N2	N2_CTRL	72	10	78	2	16
N2	N2_CTRL	72	11	71
N2	N2_CTRL	72	12	41		30
N2	N2_CTRL	72	13	32		59
N2	N2_CTRL	72	14	110
N2	N2_CTRL	72	15	77		10
N2	N2_CTRL	72	16	87
N2	N2_CTRL	72	17	19
N2	N2_CTRL	72	18	118
N2	N2_CTRL	72	19	46		47
N2	N2_CTRL	72	20	72		26
N2	N2_IRR	72	1	79	1	7
N2	N2_IRR	72	2	NA
N2	N2_IRR	72	3	45	1	12
N2	N2_IRR	72	4	59	1	11
N2	N2_IRR	72	5	81
N2	N2_IRR	72	6	NA
N2	N2_IRR	72	7	66		44
N2	N2_IRR	72	8	54	2	29
N2	N2_IRR	72	9	98
N2	N2_IRR	72	10	40		59
N2	N2_IRR	72	11	42		43
N2	N2_IRR	72	12	48		19
N2	N2_IRR	72	13	38		14
N2	N2_IRR	72	14	NA
N2	N2_IRR	72	15	43		23
N2	N2_IRR	72	16	52		26
N2	N2_IRR	72	17	4		92
N2	N2_IRR	72	18	36
N2	N2_IRR	72	19	23		57
N2	N2_IRR	72	20	55		5
MT1522	CED3_CTRL	72	1	NA
MT1522	CED3_CTRL	72	2	91
MT1522	CED3_CTRL	72	3	NA
MT1522	CED3_CTRL	72	4	96
MT1522	CED3_CTRL	72	5	37
MT1522	CED3_CTRL	72	6	85	2	5
MT1522	CED3_CTRL	72	7	52	4
MT1522	CED3_CTRL	72	8	NA
MT1522	CED3_CTRL	72	9	88
MT1522	CED3_CTRL	72	10	108
MT1522	CED3_CTRL	72	11	113
MT1522	CED3_CTRL	72	12	45		5
MT1522	CED3_CTRL	72	13	27
MT1522	CED3_CTRL	72	14	36
MT1522	CED3_CTRL	72	15	64		2
MT1522	CED3_CTRL	72	16	54
MT1522	CED3_CTRL	72	17	70
MT1522	CED3_CTRL	72	18	NA
MT1522	CED3_CTRL	72	19	73
MT1522	CED3_CTRL	72	20	75
MT1522	CED3_IRR	72	1	63	2	3
MT1522	CED3_IRR	72	2	95
MT1522	CED3_IRR	72	3	90
MT1522	CED3_IRR	72	4	45		17
MT1522	CED3_IRR	72	5	58		7
MT1522	CED3_IRR	72	6	NA
MT1522	CED3_IRR	72	7	69
MT1522	CED3_IRR	72	8	56
MT1522	CED3_IRR	72	9	NA
MT1522	CED3_IRR	72	10	72
MT1522	CED3_IRR	72	11	NA
MT1522	CED3_IRR	72	12	58
MT1522	CED3_IRR	72	13	68
MT1522	CED3_IRR	72	14	83
MT1522	CED3_IRR	72	15	65	4
MT1522	CED3_IRR	72	16	NA
MT1522	CED3_IRR	72	17	57	8	14
MT1522	CED3_IRR	72	18	47		10
MT1522	CED3_IRR	72	19	85	4
MT1522	CED3_IRR	72	20	96	1
N2	N2_CTRL	96	1	NA
N2	N2_CTRL	96	2	6		16
N2	N2_CTRL	96	3	20		54
N2	N2_CTRL	96	4	32	1	11
N2	N2_CTRL	96	5	37		48
N2	N2_CTRL	96	6	5	1	33
N2	N2_CTRL	96	7	37		11
N2	N2_CTRL	96	8	28	1	12
N2	N2_CTRL	96	9	4		16
N2	N2_CTRL	96	10	7	1	55
N2	N2_CTRL	96	11	4		11
N2	N2_CTRL	96	12	3		68
N2	N2_CTRL	96	13	10		73
N2	N2_CTRL	96	14	6		23
N2	N2_CTRL	96	15	7		64
N2	N2_CTRL	96	16	6		37
N2	N2_CTRL	96	17	NA
N2	N2_CTRL	96	18	25		40
N2	N2_CTRL	96	19	10		52
N2	N2_CTRL	96	20	13	2	50
N2	N2_IRR	96	1	7		13
N2	N2_IRR	96	2	NA
N2	N2_IRR	96	3	6		0
N2	N2_IRR	96	4	9		4
N2	N2_IRR	96	5	13		55
N2	N2_IRR	96	6	NA
N2	N2_IRR	96	7	11		56
N2	N2_IRR	96	8	18		60
N2	N2_IRR	96	9	25	3	52
N2	N2_IRR	96	10	9		60
N2	N2_IRR	96	11	15		49
N2	N2_IRR	96	12	4		24
N2	N2_IRR	96	13	24	2	20
N2	N2_IRR	96	14	NA
N2	N2_IRR	96	15	1		63
N2	N2_IRR	96	16	13		68
N2	N2_IRR	96	17	11		82
N2	N2_IRR	96	18	55		0
N2	N2_IRR	96	19	7		61
N2	N2_IRR	96	20	4	1	14
MT1522	CED3_CTRL	96	1	33		1
MT1522	CED3_CTRL	96	2	19		10
MT1522	CED3_CTRL	96	3	NA
MT1522	CED3_CTRL	96	4	12		1
MT1522	CED3_CTRL	96	5	3		9
MT1522	CED3_CTRL	96	6	7		10
MT1522	CED3_CTRL	96	7	6	3	2
MT1522	CED3_CTRL	96	8	NA
MT1522	CED3_CTRL	96	9	25		9
MT1522	CED3_CTRL	96	10	37		5
MT1522	CED3_CTRL	96	11	39		4
MT1522	CED3_CTRL	96	12	NA
MT1522	CED3_CTRL	96	13	44	1
MT1522	CED3_CTRL	96	14	15	12	14
MT1522	CED3_CTRL	96	15	34	3
MT1522	CED3_CTRL	96	16	2	2	8
MT1522	CED3_CTRL	96	17	37		6
MT1522	CED3_CTRL	96	18	NA
MT1522	CED3_CTRL	96	19	9	4
MT1522	CED3_CTRL	96	20	NA
MT1522	CED3_IRR	96	1	14		33
MT1522	CED3_IRR	96	2	8	4	6
MT1522	CED3_IRR	96	3	5		24
MT1522	CED3_IRR	96	4	4		57
MT1522	CED3_IRR	96	5	5		13
MT1522	CED3_IRR	96	6	NA
MT1522	CED3_IRR	96	7	29		7
MT1522	CED3_IRR	96	8	14
MT1522	CED3_IRR	96	9	NA
MT1522	CED3_IRR	96	10	14		0
MT1522	CED3_IRR	96	11	NA
MT1522	CED3_IRR	96	12	5		0
MT1522	CED3_IRR	96	13	68
MT1522	CED3_IRR	96	14	31		2
MT1522	CED3_IRR	96	15	42	3	11
MT1522	CED3_IRR	96	16	NA
MT1522	CED3_IRR	96	17	7	2
MT1522	CED3_IRR	96	18	5		14
MT1522	CED3_IRR	96	19	5		6
MT1522	CED3_IRR	96	20	25		0
N2	N2_CTRL	120	1	NA				NA	NA	NA
N2	N2_CTRL	120	2	0		15		231	31	0
N2	N2_CTRL	120	3	9	4	33		228	147	4
N2	N2_CTRL	120	4	4		4		300	15	1
N2	N2_CTRL	120	5	0		68		247	116	0
N2	N2_CTRL	120	6	0		45		279	78	1
N2	N2_CTRL	120	7	0		20		302	31	0
N2	N2_CTRL	120	8	0		25		245	54	3
N2	N2_CTRL	120	9	1		10		228	30	0
N2	N2_CTRL	120	10	3		37		204	108	3
N2	N2_CTRL	120	11	1		8		256	19	0
N2	N2_CTRL	120	12	0	2	88		198	197	3
N2	N2_CTRL	120	13	0		77		213	217	1
N2	N2_CTRL	120	14	0		37		302	60	0
N2	N2_CTRL	120	15	0		74		237	148	6
N2	N2_CTRL	120	16	1		43		247	80	0
N2	N2_CTRL	120	17	NA				NA	NA	NA
N2	N2_CTRL	120	18	4		87		326	127	0
N2	N2_CTRL	120	19	0		66		272	165	0
N2	N2_CTRL	120	20	4		20		293	99	2
N2	N2_IRR	120	1	0		3		217	23	1
N2	N2_IRR	120	2	NA				NA	NA	NA
N2	N2_IRR	120	3	0		5		132	17	1
N2	N2_IRR	120	4	0		13		172	28	1
N2	N2_IRR	120	5	1		50		239	105	2
N2	N2_IRR	120	6	NA				NA	NA	NA
N2	N2_IRR	120	7	0		64		218	164	0
N2	N2_IRR	120	8	17	2	10		214	99	7
N2	N2_IRR	120	9	6		45		227	97	3
N2	N2_IRR	120	10	1		92		212	211	0
N2	N2_IRR	120	11	32	21	25		221	128	22
N2	N2_IRR	120	12	1		26		211	90	3
N2	N2_IRR	120	13	1		20		213	54	4
N2	N2_IRR	120	14	NA				NA	NA	NA
N2	N2_IRR	120	15	0		79		192	165	0
N2	N2_IRR	120	16	0		103		234	197	0
N2	N2_IRR	120	17	4	3	86		132	303	5
N2	N2_IRR	120	18	23	2	6		241	6	2
N2	N2_IRR	120	19	16		49		162	177	2
N2	N2_IRR	120	20	0		1		207	20	1
MT1522	CED3_CTRL	120	1	3		2		NA	3	0
MT1522	CED3_CTRL	120	2	0		24		220	34	0
MT1522	CED3_CTRL	120	3	NA				NA	NA	NA
MT1522	CED3_CTRL	120	4	1		7		275	8	0
MT1522	CED3_CTRL	120	5	0		3		195	12	0
MT1522	CED3_CTRL	120	6	NA				234	15	2
MT1522	CED3_CTRL	120	7	1		2		202	4	7
MT1522	CED3_CTRL	120	8	NA				NA	NA	NA
MT1522	CED3_CTRL	120	9	1		5		245	14	0
MT1522	CED3_CTRL	120	10	0	2	53		301	58	2
MT1522	CED3_CTRL	120	11	2		15		305	19	0
MT1522	CED3_CTRL	120	12	NA				NA	NA	NA
MT1522	CED3_CTRL	120	13	3	2	35		139	35	3
MT1522	CED3_CTRL	120	14	3	2	8		133	22	14
MT1522	CED3_CTRL	120	15	6	5	3		220	5	8
MT1522	CED3_CTRL	120	16	0		5		213	13	2
MT1522	CED3_CTRL	120	17	2		24		259	30	0
MT1522	CED3_CTRL	120	18	NA				NA	NA	NA
MT1522	CED3_CTRL	120	19	0		8		211	8	4
MT1522	CED3_CTRL	120	20	NA				NA	NA	NA
MT1522	CED3_IRR	120	1	0		16		190	52	3
MT1522	CED3_IRR	120	2	0		6		208	12	4
MT1522	CED3_IRR	120	3	1		13		201	37	1
MT1522	CED3_IRR	120	4	1		13		143	87	2
MT1522	CED3_IRR	120	5	0		5		204	25	0
MT1522	CED3_IRR	120	6	NA				NA	NA	NA
MT1522	CED3_IRR	120	7	3		10		223	17	0
MT1522	CED3_IRR	120	8	NA				186	0	0
MT1522	CED3_IRR	120	9	NA				NA	NA	NA
MT1522	CED3_IRR	120	10	0		2		190	2	0
MT1522	CED3_IRR	120	11	NA				NA	NA	NA
MT1522	CED3_IRR	120	12	0		0		181	8	2
MT1522	CED3_IRR	120	13	3	2	15		184	15	14
MT1522	CED3_IRR	120	14	NA				211	2	2
MT1522	CED3_IRR	120	15	14	1	13		228	24	8
MT1522	CED3_IRR	120	16	NA				NA	NA	NA
MT1522	CED3_IRR	120	17	2		10		207	24	10
MT1522	CED3_IRR	120	18	0		8		200	32	0
MT1522	CED3_IRR	120	19	0		11		175	17	4
MT1522	CED3_IRR	120	20	2		37		238	37	2

## Sheet: Sperm count
strain	condition	image	sperm_count
MT1522	CED3_IRR	I1-1a	95
MT1522	CED3_IRR	I1-1b	102
MT1522	CED3_IRR	I1-2a	57
MT1522	CED3_IRR	I1-2b	98
MT1522	CED3_IRR	I1-3a	90
MT1522	CED3_IRR	I1-3b	110
MT1522	CED3_IRR	I1-4a	115
MT1522	CED3_IRR	I1-4b	98
MT1522	CED3_IRR	I2-5a	93
MT1522	CED3_IRR	I2-5b	125
MT1522	CED3_IRR	I2-6a	103
MT1522	CED3_IRR	I2-6b	93
MT1522	CED3_IRR	I2-7a	106
MT1522	CED3_IRR	I2-7b	74
MT1522	CED3_IRR	I2-8a	117
MT1522	CED3_IRR	I2-8b	83
MT1522	CED3_IRR	I3-9a	95
MT1522	CED3_IRR	I3-9b	NA
MT1522	CED3_IRR	I3-10a	130
MT1522	CED3_IRR	I3-10b	131
MT1522	CED3_IRR	I4-11a	134
MT1522	CED3_IRR	I4-11b	104
MT1522	CED3_IRR	I4-12a	67
MT1522	CED3_IRR	I4-12b	79
MT1522	CED3_IRR	I4-13a	119
MT1522	CED3_IRR	I4-13b	87
MT1522	CED3_IRR	I4-14a	94
MT1522	CED3_IRR	I4-14b	97
MT1522	CED3_CTRL	T1-1a	122
MT1522	CED3_CTRL	T1-1b	128
MT1522	CED3_CTRL	T1-2a	154
MT1522	CED3_CTRL	T1-2b	147
MT1522	CED3_CTRL	T1-3a	96
MT1522	CED3_CTRL	T1-3b	105
MT1522	CED3_CTRL	T1-4a	157
MT1522	CED3_CTRL	T1-4b	139
MT1522	CED3_CTRL	T1-5a	109
MT1522	CED3_CTRL	T1-5b	99
MT1522	CED3_CTRL	T2-8a	94
MT1522	CED3_CTRL	T2-8b	122
MT1522	CED3_CTRL	T2-9a	99
MT1522	CED3_CTRL	T2-9b	90
MT1522	CED3_CTRL	T2-10a	120
MT1522	CED3_CTRL	T2-10b	115
MT1522	CED3_CTRL	T1-11a	115
MT1522	CED3_CTRL	T1-11b	115
MT1522	CED3_CTRL	T1-12a	139
MT1522	CED3_CTRL	T1-12b	127
MT1522	CED3_CTRL	T1-13a	139
MT1522	CED3_CTRL	T1-13b	144
MT1522	CED3_CTRL	T1-14a	139
MT1522	CED3_CTRL	T1-14b	133
MT1522	CED3_CTRL	T1-15a	124
MT1522	CED3_CTRL	T1-15b	105
MT1522	CED3_CTRL	T1-16a	116
MT1522	CED3_CTRL	T1-16b	115
N2	N2_CTRL	T1-1a	108
N2	N2_CTRL	T1-1b	122
N2	N2_CTRL	T1-2a	119
N2	N2_CTRL	T1-2b	100
N2	N2_CTRL	T1-3a	119
N2	N2_CTRL	T1-3b	NA
N2	N2_CTRL	T1-4a	149
N2	N2_CTRL	T1-4b	137
N2	N2_CTRL	T1-5a	110
N2	N2_CTRL	T1-5b	133
N2	N2_CTRL	T1-6a	133
N2	N2_CTRL	T1-6b	122
N2	N2_CTRL	T1-7a	109
N2	N2_CTRL	T1-7b	NA
N2	N2_CTRL	T1-8a	112
N2	N2_CTRL	T1-8b	106
N2	N2_CTRL	T1-9a	118
N2	N2_CTRL	T1-9b	130
N2	N2_CTRL	T1-10a	113
N2	N2_CTRL	T1-10b	110
N2	N2_IRR	I1_1a	120
N2	N2_IRR	I1_1b	102
N2	N2_IRR	I1-2a	108
N2	N2_IRR	I1-2b	115
N2	N2_IRR	I1-3a	117
N2	N2_IRR	I1-3b	116
N2	N2_IRR	I1-4a	132
N2	N2_IRR	I1-4b	99
N2	N2_IRR	I1-5a	118
N2	N2_IRR	I1-5b	105
N2	N2_IRR	I2-6a	107
N2	N2_IRR	I2-6b	99
N2	N2_IRR	I2-7a	110
N2	N2_IRR	I2-7b	79
N2	N2_IRR	I2-8a	109
N2	N2_IRR	I2-8b	116
N2	N2_IRR	I2-9a	77
N2	N2_IRR	I2-9b	77
N2	N2_IRR	I2-10a	102
N2	N2_IRR	I2-10b	109

## Sheet: Mitotic zone
condition	image	cells	length	length_50	cells_length
CTRL	C-10	206	108	91	1.90741			total cell number within the mitotic zone
CTRL	C-3	214	121	96	1.7686			length	total length of mitotic zone
CTRL	C-9	289	124	131	2.33065			length_50	number of cells betwee the tip of distal gonad to + 50micron
CTRL	C-8	297	115	107	2.58261			cells_length	number of cells per mitotic zone length
CTRL	C-5-2	310	100	135	3.1
CTRL	C-5-1	304	108	155	2.81481
CTRL	C-1	231	84	135	2.75
SC3	L4-1	333	107	154	3.11215
SC3	L4-2	280	129	84	2.17054
SC3	L4-4	267	88	158	3.03409
SC3	L4-9-2	419	102	NA	NA
SC3	L4-9-1	305	92	142	3.31522
SC3	L4-7-2	288	113	119	2.54867
SC3	L4-7-1	288	90	154	3.2
SC3	L4-6-2	250	95	105	2.63158
SC3	L4-6-1	214	104	115	2.05769

## Sheet: MPK1 intensity Zone 1
condition	dose	image	position	int	ratio_40_0	ratio_80_0
CTRL	0	1	0	1371985				condition	CTRL	controls
CTRL	0	2	0	1372758					SC1	very early development (in utero + egg + L1 stage)
CTRL	0	2b	0	1596357					SC2	early development (in utero + egg + L1+ L2 stage)
CTRL	0	3	0	1257761					SC3	whole development (in utero + egg + L1 + L2 + L3 + L4 stage)
CTRL	0	3b	0	1289778				dose	dose in gray
CTRL	0	4	0	1130119				position	position of intensity measurement
CTRL	0	4b	0	1071663					0 is the loop
CTRL	0	8	0	906513					40 is 40 micron before the loop (pachytene zone)
CTRL	0	9	0	941584					80 is 80 micron before the loop (early pachytene zone)
CTRL	0	10	0	836436				int	intensity
CTRL	0	1	40	768104	0.559849			ratio_40_0	ratio of intensity at position 0 / position 40
CTRL	0	2	40	1425560	1.03846			ratio_80_0	ratio of intensity at position 0 / position 80
CTRL	0	2b	40	1235597	0.77401
CTRL	0	3	40	424337	0.337375
CTRL	0	3b	40	781424	0.605859
CTRL	0	4	40	453833	0.40158
CTRL	0	4b	40	1003465	0.936362
CTRL	0	8	40	560918	0.618764
CTRL	0	9	40	872829	0.926979
CTRL	0	10	40	573654	0.685831
CTRL	0	1	80	448772		0.327097
CTRL	0	2	80	528992		0.38535
CTRL	0	2b	80	565246		0.354085
CTRL	0	3	80	412498		0.327962
CTRL	0	3b	80	437765		0.339411
CTRL	0	4	80	415997		0.3681
CTRL	0	4b	80	431747		0.402876
CTRL	0	8	80	461526		0.509122
CTRL	0	9	80	831710		0.883309
CTRL	0	10	80	476277		0.569412
SC1	0.9	1	0	1022519
SC1	0.9	2	0	1223947
SC1	0.9	3	0	1001713
SC1	0.9	4	0	1172212
SC1	0.9	5	0	801017
SC1	0.9	6	0	1187394
SC1	0.9	7	0	1022435
SC1	0.9	8	0	958445
SC1	0.9	1	40	1191552	1.16531
SC1	0.9	2	40	1019133	0.832661
SC1	0.9	3	40	911046	0.909488
SC1	0.9	4	40	593552	0.506352
SC1	0.9	5	40	550822	0.687653
SC1	0.9	6	40	1089320	0.917404
SC1	0.9	7	40	505191	0.494106
SC1	0.9	8	40	822618	0.858284
SC1	0.9	1	80	915052		0.8949
SC1	0.9	2	80	702302		0.573801
SC1	0.9	3	80	589773		0.588764
SC1	0.9	4	80	534997		0.4564
SC1	0.9	5	80	501297		0.625826
SC1	0.9	6	80	572281		0.481964
SC1	0.9	7	80	474642		0.464227
SC1	0.9	8	80	584437		0.609776
SC2	2.4	1	0	1569933
SC2	2.4	2	0	1631359
SC2	2.4	3	0	1602207
SC2	2.4	4	0	1523273
SC2	2.4	5	0	1759933
SC2	2.4	6	0	968277
SC2	2.4	6b	0	967844
SC2	2.4	7	0	1219568
SC2	2.4	8	0	1203048
SC2	2.4	8b	0	1335918
SC2	2.4	9	0	1746776
SC2	2.4	9b	0	1820912
SC2	2.4	10	0	1810761
SC2	2.4	1	40	557893	0.355361
SC2	2.4	2	40	873274	0.535305
SC2	2.4	3	40	1335864	0.833765
SC2	2.4	4	40	1742943	1.14421
SC2	2.4	5	40	1765727	1.00329
SC2	2.4	6	40	568502	0.587127
SC2	2.4	6b	40	656141	0.677941
SC2	2.4	7	40	1304470	1.06962
SC2	2.4	8	40	870286	0.723401
SC2	2.4	8b	40	1766627	1.32241
SC2	2.4	9	40	1760711	1.00798
SC2	2.4	9b	40	1335506	0.733427
SC2	2.4	10	40	1082085	0.597586
SC2	2.4	1	80	516381		0.328919
SC2	2.4	2	80	569024		0.348804
SC2	2.4	3	80	769944		0.480552
SC2	2.4	4	80	836981		0.549462
SC2	2.4	5	80	1170511		0.665088
SC2	2.4	6	80	435345		0.449608
SC2	2.4	6b	80	590926		0.610559
SC2	2.4	7	80	633465		0.519418
SC2	2.4	8	80	524117		0.435658
SC2	2.4	8b	80	645694		0.483334
SC2	2.4	9	80	1135154		0.649857
SC2	2.4	9b	80	620352		0.340682
SC2	2.4	10	80	569660		0.314597
SC3	3.2	1	0	1159947
SC3	3.2	2	0	974439
SC3	3.2	3	0	1256884
SC3	3.2	4	0	1163287
SC3	3.2	5	0	701046
SC3	3.2	6	0	1287684
SC3	3.2	6b	0	1406383
SC3	3.2	7	0	1200575
SC3	3.2	7b	0	1392157
SC3	3.2	8	0	1338472
SC3	3.2	9	0	1490677
SC3	3.2	9b	0	1416502
SC3	3.2	10	0	1761100
SC3	3.2	1	40	1148605	0.990222
SC3	3.2	2	40	895450	0.918939
SC3	3.2	3	40	1276874	1.0159
SC3	3.2	4	40	1053012	0.905204
SC3	3.2	5	40	544282	0.776386
SC3	3.2	6	40	1058681	0.822159
SC3	3.2	6b	40	1167121	0.829874
SC3	3.2	7	40	1162921	0.968637
SC3	3.2	7b	40	1339040	0.961846
SC3	3.2	8	40
SC3	3.2	9	40	1244317	0.834733
SC3	3.2	9b	40	1209570	0.853913
SC3	3.2	10	40	1369973	0.777908
SC3	3.2	1	80	887792		0.765373
SC3	3.2	2	80	551185		0.565643
SC3	3.2	3	80	942407		0.749796
SC3	3.2	4	80	545296		0.468754
SC3	3.2	5	80	292854		0.417739
SC3	3.2	6	80	637474		0.495055
SC3	3.2	6b	80	517743		0.368138
SC3	3.2	7	80	888331		0.739921
SC3	3.2	7b	80	1075091		0.772248
SC3	3.2	8	80	1196402		0.893857
SC3	3.2	9	80	560942		0.3763
SC3	3.2	9b	80	496768		0.350701
SC3	3.2	10	80	766348		0.435153

## Sheet: MPK1 intensity Zone 2
condition	dose	position	int
CTRL	0	o-1	1502968		condition	CTRL	controls
CTRL	0	o-1	2004188			SC1	very early development (in utero + egg + L1 stage)
CTRL	0	o-1	1574448			SC2	early development (in utero + egg + L1+ L2 stage)
CTRL	0	o-1	1303864			SC3	whole development (in utero + egg + L1 + L2 + L3 + L4 stage)
CTRL	0	o-1	1259261		dose	dose in gray
CTRL	0	o-1	1026009		position	position of intensity measurement
CTRL	0	o-1	972134			0 is the loop
CTRL	0	o-1	833627			o-1 is oocyte -1
CTRL	0	o-1	1477345		int	intensity
CTRL	0	0	1371985
CTRL	0	0	1372758
CTRL	0	0	1596357
CTRL	0	0	1257761
CTRL	0	0	1130119
CTRL	0	0	1071663
CTRL	0	0	906513
CTRL	0	0	941584
CTRL	0	0	836436
SC1	0.9	o-1	838169
SC1	0.9	o-1	919248
SC1	0.9	o-1	799266
SC1	0.9	o-1	1269030
SC1	0.9	o-1	1240371
SC1	0.9	o-1	942064
SC1	0.9	0	1022519
SC1	0.9	0	1223947
SC1	0.9	0	1001713
SC1	0.9	0	1112952
SC1	0.9	0	714351
SC1	0.9	0	801017
SC2	2.4	o-1	1611312
SC2	2.4	o-1	1587774
SC2	2.4	o-1	1444878
SC2	2.4	o-1	1469097
SC2	2.4	o-1	1051899
SC2	2.4	o-1	856648
SC2	2.4	o-1	1915887
SC2	2.4	o-1	2405861
SC2	2.4	0	1393422
SC2	2.4	0	1554744
SC2	2.4	0	1572279
SC2	2.4	0	1776967
SC2	2.4	0	1027187
SC2	2.4	0	957268
SC2	2.4	0	1487981
SC2	2.4	0	1531613
SC3	3.2	o-1	1298422
SC3	3.2	o-1	1302572
SC3	3.2	o-1	598826
SC3	3.2	o-1	1468163
SC3	3.2	o-1	1060458
SC3	3.2	o-1	1364524
SC3	3.2	o-1	1726522
SC3	3.2	o-1	1752993
SC3	3.2	o-1	1928444
SC3	3.2	o-1	1789188
SC3	3.2	o-1	1391350
SC3	3.2	o-1	1453252
SC3	3.2	o-1	1372370
SC3	3.2	o-1	1486562
SC3	3.2	0	1159947
SC3	3.2	0	974439
SC3	3.2	0	1256884
SC3	3.2	0	1163287
SC3	3.2	0	701046
SC3	3.2	0	1287684
SC3	3.2	0	1239588
SC3	3.2	0	1200575
SC3	3.2	0	1392157
SC3	3.2	0	1338472
SC3	3.2	0	1490677
SC3	3.2	0	1416502
SC3	3.2	0	1761100
SC3	3.2	0	1523652
